# Supplementary material for: Allelic variation in an expansin, MdEXP-A1, contributes to flesh firmness at harvest in apples
Source: Mol Hortic. 2025 Jan 20;5:3. doi: 10.1186/s43897-024-00121-3 (PMC11744834; doi:10.1186/s43897-024-00121-3)
Supplement: Supplementary file 2 — Additional file 2: Supplementary Table S1. The firmness data of F1 hybrids from the cross of ‘Ruiyang’ and ‘Scilate’ in 2021. Supplementary Table S2. The firmness data of F1 hybrids from the cross of ‘Ruiyang’ and ‘Scilate’ in 2022. Supplementary Table S3. Genetic parameters of flesh firmness in the progeny of ‘Ruiyang’ and ‘Scilate’. Supplementary Table S4. MdACO1 genotype in 40 F1 super-hard and super-soft progeny from a cross of ‘Ruiyang’ and ‘Scilate’. Supplementary Table S5. MdACS1 genotype in F1 super-hard and super-soft progeny from a cross of ‘Ruiyang’ and ‘Scilate’. Supplementary Table S6. List of DEGs in the QTL region for flesh firmness at harvest. Supplementary Table S7. List of candidate genes involved in cell wall metabolism and TFs from the QTL region for flesh firmness. Supplementary Table S8. Developmental expression of candidate genes related to cell wall metabolism. Supplementary Table S9. List of the TE-1166 genotype in extra-hard and extra-soft F1 hybrids from ‘Fuji’ and ‘Cripps Pink’. Supplementary Table S10. List of the TE-1166 genotype in super-hard and super-soft F1 hybrids from ‘Ruiyang’ and ‘Scilate’. Supplementary Table S11. List of primers used in this study. [file 43897_2024_121_MOESM2_ESM.xls]

## Sheet: TableS1
The firmness data of F1 hybrids from the cross of ‘Ruiyang’ and ‘Scilate’ in 2021
Code	Firmness at harvest
4J-1	14.185
4H-241	13.75
4I-111	12.795
4J-110	12.1017
4J-63	12.046
4I-269	11.975
4H-233	11.9325
4H-268	11.09
4J-154	11.08
4J-11	11.0728
4I-57	10.826
4I-70	10.78
4J-127	10.5417
4I-60	10.415
4J-21	10.3325
4I-84	10.308
4I-150	10.26
4I-253	10.2256
4J-146	10.196
4J-74	10.0169
4J-80	10.0017
4J-142	9.99083
4H-228	9.97692
4J-118	9.97333
4H-253	9.96917
4J-193	9.96038
4I-11	9.87333
4J-121	9.81325
4I-251	9.79617
4I-118	9.73917
4I-24	9.692
4I-1	9.58875
4I-142	9.55333
4J-186	9.47833
4I-143	9.40625
4J-57	9.32125
4J-40	9.29913
4J-47	9.2675
4J-184	9.2525
4I-191	9.2475
4H-261	9.233
4I-158	9.22578
4I-154	9.22187
4I-99	9.20625
4I-165	9.18812
4I-162	9.16667
4J-174	9.1425
4J-91	9.10125
4H-239	9.055
4J-164	9.03375
4J-89	9.03
4I-216	9.028
4I-20	9.02167
4J-162	9.015
4I-97	8.985
4I-226	8.98
4J-132	8.95417
4I-239	8.94333
4I-264	8.94111
4I-197	8.92
4J-36	8.91818
4J-135	8.89042
4I-61	8.89
4I-237	8.8625
4I-32	8.85381
4J-65	8.83667
4I-274	8.83433
4I-78	8.7975
4I-156	8.78833
4H-229	8.75
4I-5	8.7175
4I-124	8.7
4I-207	8.69125
4H-246	8.64875
4I-217	8.61778
4I-203	8.59125
4J-26	8.58639
4J-207	8.58333
4J-38	8.56333
4H-217	8.54429
4I-263	8.51
4J-53	8.51
4I-160	8.46
4I-59	8.44
4J-3	8.44
4I-53	8.43875
4I-242	8.4275
4I-56	8.38867
4I-209	8.38833
4J-115	8.3825
4J-42	8.36
4I-249	8.33778
4I-219	8.33375
4H-231	8.32417
4I-129	8.32
4J-68	8.30833
4I-83	8.30167
4J-124	8.3
4J-42	8.29417
4J-117	8.27625
4I-196	8.26
4I-146	8.25333
4I-278	8.2425
4I-221	8.238
4J-18	8.21364
4I-37	8.185
4J-93	8.17125
4I-180	8.16778
4J-72	8.1575
4I-298	8.15625
4J-61	8.145
4J-170	8.13125
4H-264	8.12722
4J-59	8.1175
4J-23	8.09
4J-152	8.08983
4J-176	8.07625
4J-50	8.06857
4I-138	8.0685
4I-211	8.06
4I-22	8.03883
4J-48	8.035
4J-178	8.03
4I-93	8.02
4I-51	8.01154
4I-44	8
4I-96	8
4I-81	7.99
4I-272	7.977
4I-62	7.9725
4I-152	7.94875
4J-108	7.93708
4J-14	7.92
4I-223	7.897
4I-170	7.89083
4J-188	7.832
4I-136	7.815
4I-122	7.805
4J-191	7.755
4J-180	7.74967
4I-72	7.72
4H-216	7.71917
4I-65	7.705
4J-17	7.69625
4I-126	7.68417
4J-189	7.6725
4H-258	7.66444
4I-247	7.659
4I-30	7.65375
4J-4	7.65
4J-105	7.62833
4I-127	7.616
4I-167	7.57
4J-158	7.56333
4I-185	7.56
4I-182	7.53
4J-212	7.52545
4H-260	7.506
4I-259	7.48
4J-148	7.46
4I-215	7.455
4H-248	7.44722
4H-222	7.43667
4I-174	7.43125
4I-189	7.41833
4J-31	7.41083
4J-71	7.385
4J-201	7.36
4J-157	7.3575
4I-164	7.35714
4I-9	7.355
4J-6	7.32694
4J-98	7.32375
4J-32	7.3225
4I-87	7.27533
4I-131	7.26778
4J-67	7.26292
4I-67	7.26
4H-254	7.25
4H-257	7.24167
4H-237	7.23167
4H-221	7.23
4J-8	7.22375
4H-252	7.22
4I-141	7.21533
4I-114	7.19
4J-100	7.1625
4J-195	7.1625
4I-152-4	7.14625
4I-144	7.14
4J-78	7.10875
4J-55	7.10833
4I-49	7.10375
4H-249	7.07542
4I-198	7.05083
4I-205	7.01067
4I-194	6.99667
4J-172	6.99111
4I-140	6.95778
4I-261	6.95625
4J-218	6.9475
4I-106	6.92625
4H-250	6.92222
4J-45	6.915
4I-41	6.9075
4J-122	6.8925
4I-34	6.89167
4I-276	6.888
4J-182	6.87
4I-265	6.86875
4H-220	6.86143
4J-81	6.8475
4J-221	6.84667
4J-222	6.7875
4I-231	6.78333
4J-125	6.7775
4I-148	6.627
4I-213	6.58125
4I-7	6.574
4J-150	6.57
4J-209	6.568
4I-39	6.51
4J-137	6.5
4I-15	6.43778
4I-18	6.43778
4H-262	6.42417
4J-160	6.41
4I-201	6.3875
4J-69	6.36833
4H-247	6.35833
4I-102	6.32
4J-144	6.29
4I-183	6.20125
4J-197	6.2
4I-257	6.13667
4I-267	6.092
4I-187	6.076
4J-130	5.96083
4I-178	5.87709
4J-223	5.84429
4J-214	5.7625
4J-95	5.61767
4J-87	5.6125
4I-3	5.58028
4I-45	5.48
4J-211	5.445
4J-139	5.37333
4J-205	4.61
4J-112	4.52
4H-240	4.445
4H-266	4.26667
4J-166	4.11

## Sheet: TableS2
The firmness data of F1 hybrids from the cross of ‘Ruiyang’ and ‘Scilate’ in 2022
Code	Firmness at harvest
4J-11	14.06
4I-111	13.87
4I-24	12.5014
4I-167	12.3033
4I-150	12.295
4J-63	12.22
4J-154	12.0372
4J-121	12.005
4I-57	11.9233
4J-132	11.8425
4I-120	11.5908
4J-53	11.5237
4I-70	11.3812
4I-226	11.3608
4J-65	11.3244
4J-142	11.1883
4J-1	11.1528
4I-56	11.1342
4I-156	11.0962
4J-174	11.005
4J-207	10.9375
4J-89	10.8562
4J-193	10.8475
4J-74	10.7733
4J-40	10.7587
4I-170	10.73
4I-32	10.7287
4I-5	10.655
4J-184	10.6175
4I-78	10.6119
4J-57	10.59
4I-239	10.54
4I-84	10.49
4J-69	10.4794
4I-129	10.4579
4J-162	10.4517
4J-21	10.4242
4I-265	10.3737
4J-186	10.3622
4J-176	10.3575
4I-142	10.2525
4I-104	10.2439
4I-34	10.1921
4J-146	10.1912
4I-118	10.1788
4J-80	10.1419
4I-189	10.1044
4I-59	10.075
4I-180	10.0581
4I-143	9.97944
4J-118	9.97333
4I-154	9.97
4J-106	9.94583
4J-23	9.925
4I-72	9.88833
4I-11	9.88312
4I-60	9.85917
4I-207	9.85167
4J-36	9.83125
4I-251	9.815
4J-115	9.80639
4J-191	9.795
4I-65	9.7825
4I-247	9.76875
4I-217	9.76667
4I-196	9.72639
4I-81	9.69
4J-148	9.665
4H-268	9.66083
4I-53	9.5775
4I-203	9.57
4I-114	9.51417
4I-62	9.49889
4I-93	9.49
4I-191	9.48417
4I-51	9.47
4I-96	9.45
4H-261	9.4475
4I-22	9.4375
4J-91	9.39583
4I-209	9.39167
4J-26	9.37125
4I-152	9.3325
4J-222	9.26889
4I-28	9.25083
4J-18	9.24875
4J-3	9.2475
4I-141	9.2025
4I-160	9.2025
4I-1	9.17625
4J-14	9.16667
4J-59	9.1625
4I-9	9.14167
4I-249	9.13542
4J-170	9.10667
4I-198	9.09667
4I-158	9.085
4H-264	9.0825
4I-46	9.08
4I-83	9.0475
4I-97	9.04167
4J-117	9.0375
4I-126	9.01
4J-189	8.90667
4I-278	8.87583
4J-108	8.86875
4J-124	8.84389
4J-178	8.81333
4J-188	8.80333
4J-214	8.7475
4I-138	8.71833
4J-28	8.71
4H-254	8.65
4J-98	8.62917
4I-219	8.625
4I-109	8.5975
4I-49	8.53917
4I-240	8.52
4I-153	8.4925
4J-144	8.46667
4I-95	8.46625
4J-48	8.46292
4I-242	8.45306
4I-162	8.42417
4J-87	8.4025
4J-78	8.3975
4I-106	8.38417
4J-68	8.3575
4I-146	8.35063
4I-122	8.35
4I-211	8.35
4I-221	8.3425
4I-223	8.34042
4I-172	8.3175
4J-8	8.295
4J-201	8.2925
4J-100	8.23
4J-42	8.225
4I-246	8.2225
4J-157	8.21833
4J-216	8.20625
4J-71	8.19694
4J-158	8.19333
4I-41	8.19125
4I-205	8.19
4I-259	8.176
4I-127	8.16333
4I-152-4	8.1375
4J-152	8.11167
4I-67	8.0975
4I-15	8.095
4I-131	8.08583
4I-140	8.085
4J-67	8.06667
4J-211	7.99
4J-93	7.98625
4J-125	7.9675
4J-160	7.94
4I-261	7.91417
4J-107	7.91125
4J-50	7.8975
4I-200	7.88375
4J-61	7.87875
4I-164	7.80861
4J-150	7.76306
4J-195	7.76
4I-87	7.73167
4J-31	7.6825
4J-55	7.68056
4J-15	7.68
4I-272	7.66625
4I-183	7.565
4J-212	7.53375
4I-274	7.52625
4I-36	7.51583
4J-81	7.46375
4I-30	7.4525
4J-130	7.41
4J-134	7.40042
4J-85	7.39
4J-209	7.38
4J-172	7.34333
4I-228	7.34125
4I-263	7.33938
4I-182	7.3375
4H-258	7.30167
4J-6	7.29583
4H-262	7.26
4I-44	7.23
4J-182	7.22444
4I-136	7.21
4I-39	7.18875
4I-231	7.14694
4I-213	7.14625
4I-185	6.9975
4J-94	6.965
4J-168	6.95722
4J-122	6.87833
4I-18	6.85562
4I-3	6.83625
4J-112	6.735
4I-178	6.69125
4J-103	6.655
4I-276	6.63083
4I-148	6.61917
4I-194	6.60611
4J-95	6.585
4J-197	6.53222
4I-102	6.48
4J-166	6.28
4J-119	6.24083
4I-133	6.01
4H-256	5.92325
4I-257	5.90528
4J-84	5.7675
4I-74	5.66667
4J-137	5.51375
4I-7	5.21333
4I-13	4.51
4J-34	4.34
4I-76	4.14125
4H-243	3.8325
4I-45	3.80667

## Sheet: TableS3
Genetic parameters of flesh firmness in the progeny of ‘Ruiyang’ and ‘Scilate’.
Year	Mid-parent value	Largest Value	Smallest value	Family mean	Coefficient of Variation (%)	Broad-sense Heritability (%)
2021	8.01	14.18	4.11	8.04	18.82	84.81
2022	8.35	14.06	3.8	8.66	19.92	91.36

## Sheet: TableS4
MdACO1 genotype in 40 F1 super-hard and super-soft progeny from a cross of ‘Ruiyang’ and ‘Scilate’.
Code	Firmness	Genotype of ACO1
Ruiyang	6.646	ACO1-1/2
Envy	8.533	ACO1-2/2
Code	Firmness	Genotype of ACO1
4J-154	12.0372	ACO1-1/2
4J-11	14.06	ACO1-1/2
4J-63	12.22	ACO1-1/2
4J-121	12.005	ACO1-1/2
4I-111	13.87	ACO1-1/2
4J-1	14.185	ACO1-1/2
4I-84	11.3087	ACO1-1/2
4I-56	11.5008	ACO1-1/2
4I-70	11.3812	ACO1-2/2
4J-74	10.7733	ACO1-2/2
4J-53	11.5237	ACO1-1/2
4I-57	14.34	ACO1-1/2
4I-118	10.1788	ACO1-2/2
4I-150	12.295	ACO1-1/2
4J-142	11.1883	ACO1-2/2
4I-156	11.0962	ACO1-1/2
4I-24	12.5014	ACO1-2/2
4J-162	10.8383	ACO1-1/2
4I-226	11.3608	ACO1-2/2
4J-132	11.8425	ACO1-2/2
4J-193	12.7088	ACO1-1/2
4I-142	12.9512	ACO1-1/2
4J-118	9.97333	ACO1-1/2
4I-129	10.4579	ACO1-2/2
Code	Firmness	Genotype of ACO1
4I-7	5.21333	ACO1-2/2
4I-257	5.90528	ACO1-2/2
4I-74	5.66667	ACO1-1/2
4J-112	6.735	ACO1-2/2
4J-130	7.41	ACO1-2/2
4J-197	6.53222	ACO1-1/2
4I-182	7.3375	ACO1-1/2
4I-276	6.63083	ACO1-1/2
4I-148	5.33167	ACO1-2/2
4J-103	6.655	ACO1-1/2
4J-6	7.26	ACO1-2/2
4J-182	7.22444	ACO1-1/2
4J-122	6.87833	ACO1-1/2
4J-95	6.585	ACO1-2/2
4I-194	6.60611	ACO1-1/2
4I-102	6.48	ACO1-2/2
4J-119	6.24083	ACO1-1/2
4J-166	6.28	ACO1-1/2
4J-172	7.34333	ACO1-1/2
4I-185	6.9975	ACO1-2/2
4I-18	6.85562	ACO1-2/2
4I-231	7.14694	ACO1-1/2
4J-137	5.51375	ACO1-2/2
4J-211	5.445	ACO1-2/2

## Sheet: TableS5
MdACS1 genotype in F1 super-hard and super-soft progeny from a cross of ‘Ruiyang’ and ‘Scilate’.
Code	Firmness	Genotype of ACS1
Ruiyang	6.646	ACS1-2/2
Envy	8.533	ACS1-1/2
Code	Firmness	Genotype of ACS1
4J-154	12.0372	ACS1-1/2
4J-11	14.06	ACS1-2/2
4J-63	12.22	ACS1-2/2
4J-121	12.005	ACS1-2/2
4I-111	13.87	ACS1-2/2
4J-1	14.185	ACS1-1/2
4I-84	11.3087	ACS1-1/2
4I-56	11.5008	ACS1-2/2
4I-70	11.3812	ACS1-1/2
4J-74	10.7733	ACS1-1/2
4J-53	11.5237	ACS1-1/2
4I-57	14.34	ACS1-1/1
4I-118	10.1788	ACS1-1/2
4I-150	12.295	ACS1-1/2
4J-142	11.1883	ACS1-1/1
4I-156	11.0962	ACS1-1/2
4I-24	12.5014	ACS1-1/2
4J-162	10.8383	ACS1-1/2
4I-226	11.3608	ACS1-1/2
4J-132	11.8425	ACS1-1/1
4J-193	12.7088	ACS1-1/2
4I-142	12.9512	ACS1-1/2
4I-118	9.97333	ACS1-2/2
4I-129	10.4579	ACS1-1/2
4J-174	11.005	ACS1-1/1
4J-80	10.1419	ACS1-1/1
4J-176	10.3575	ACS1-1/1
4I-7	5.21333	ACS1-1/2
4I-257	5.90528	ACS1-2/2
4I-74	5.66667	ACS1-1/1
4J-112	6.735	ACS1-1/2
4J-130	7.41	ACS1-1/2
4J-197	6.53222	ACS1-1/2
4I-182	7.3375	ACS1-1/2
4I-276	6.63083	ACS1-2/2
4I-148	5.33167	ACS1-1/1
4J-103	6.655	ACS1-1/2
4J-6	7.26	ACS1-1/2
4J-182	7.22444	ACS1-1/2
4J-122	6.87833	ACS1-1/1
4J-95	6.585	ACS1-2/2
4I-194	6.60611	ACS1-1/2
4I-102	6.48	ACS1-1/1
4J-119	6.24083	ACS1-1/1
4J-166	6.28	ACS1-1/1
4J-172	7.34333	ACS1-2/2
4I-185	6.9975	ACS1-1/1
4I-18	6.43778	ACS1-1/2
4I-231	7.14694	ACS1-2/2
4J-137	5.51375	ACS1-1/2
4J-211	5.445	ACS1-1/2
4H-256	5.92325	ACS1-2/2

## Sheet: TableS6
List of DEGs in the QTL region for flesh firmness at harvest
GENE	Hard1-FPKM	Hard2-FPKM	Hard3-FPKM	Hard4-FPKM	Soft1-FPKM	Soft2-FPKM	Soft3-FPKM	Soft4-FPKM	description
MD03G1246100	2.07923	0.810871	1.92375	1.60672	0.192886	0.84547	0.518028	0.446128	Name=MD03G1246100;Note=Ran BP2/NZF zinc finger-like superfamily protein
MD03G1246200	6.21735	11.6471	8.86209	9.38736	21.4592	15.0834	15.0609	16.1874	Name=MD03G1246200;Note=BES1/BZR1 homolog 4
MD05G1130300	1.08046	0.537076	1.16529	0.844545	1.92474	1.81953	0.79883	2.17654	Name=MD05G1130300;Note=expansin-like A1
MD06G1060000	18.9633	17.2646	27.3013	12.8116	1.05208	0.385006	0.041594	0.238476	Name=MD06G1060000;Note=Eukaryotic aspartyl protease family protein
MD06G1060200	103.36	42.8419	73.0525	85.3334	27.4083	31.062	22.0515	33.0902	Name=MD06G1060200;Note=plant VAP homolog 12
MD06G1060300	122.959	43.9781	48.2697	58.9899	14.1741	27.2224	41.0739	23.7133	Name=MD06G1060300;Note=mitochondrion-localized small heat shock protein 23.6
MD06G1061100	47.3152	36.7419	29.5416	32.1017	57.6402	49.5744	81.102	98.3613	Name=MD06G1061100;Note=Ubiquitin-like superfamily protein
MD07G1003600	10.1396	32.2658	40.466	31.7019	109.992	340.682	213.218	224.872	Name=MD07G1003600;Note=lipoxygenase 2
MD07G1003800	3.96567	2.31502	0.880616	1.3261	3.13757	5.69213	6.43207	2.79526	Name=MD07G1003800;Note=O-fucosyltransferase family protein
MD07G1004500	45.0783	149.098	64.6092	140.49	434.231	816.801	537.646	349.743	Name=MD07G1004500;Note=lipoxygenase 2
MD07G1004600	24.4826	62.3513	32.3486	52.3829	146.739	373.678	261.994	169.951	Name=MD07G1004600;Note=lipoxygenase 3
MD07G1029700	0	0.177229	0.021118	0.100338	10.1142	0.793565	0.73962	1.92844	Name=MD07G1029700;Note=purple acid phosphatase 27
MD07G1032600	0.065909	0.047402	0.144959	0.060435	0.014788	0.273487	0.380467	0.31369	Name=MD07G1032600;Note=Plant calmodulin-binding protein-related
MD07G1034100	2.17481	1.87042	0.918062	1.9146	0.70565	0.397823	0.594815	0.362636	Name=MD07G1034100;Note=ARM repeat superfamily protein
MD07G1035300	12.9715	1.98255	6.72783	6.92285	1.74009	2.78031	3.3708	1.56766	Name=MD07G1035300;Note=annexin 3
MD07G1036300	0.063526	0.108333	1.20875	0.182308	0.221343	2.24901	7.18928	4.10497	Name=MD07G1036300;Note=annexin 8
MD16G1020100	4.6263	0.332808	1.49656	1.27228	0.714797	0.218562	0.226042	0.101653	Name=MD16G1020100;Note=2-oxoglutarate (2OG) and Fe(II)-dependent oxygenase superfamily protein
MD16G1021000	6.42133	0.72989	1.66034	2.76701	0.059824	0.112318	0.102883	0.020882	Name=MD16G1021000;Note=O-Glycosyl hydrolases family 17 protein
MD16G1021400	1.23506	1.32288	0.652964	2.765	0.217638	0.661129	0.449139	0.322285	Name=MD16G1021400;Note=PLANT CADMIUM RESISTANCE 2
MD16G1021500	0.532916	0.504225	0.130969	1.43345	0.328797	0	0.090897	0.246486	Name=MD16G1021500;Note=glycosyl hydrolase 9B1
MD16G1023400	19.3536	27.8918	13.3628	32.867	31.0327	27.623	51.973	40.8662	Name=MD16G1023400;Note=Protein of unknown function
MD16G1024300	0	2.01079	1.576	1.31248	0	0	0	0	Name=MD16G1024300;Note=MLP-like protein 43
MD16G1025500	14.8215	20.7782	15.613	21.4312	3.169	4.33842	0.643521	3.81209	Name=MD16G1025500;Note=ralf-like 33
MD16G1025600	44.2006	555.003	453.274	410.387	4.62689	48.4657	3.40794	25.7954	Name=MD16G1025600;Note=Polyketide cyclase/dehydrase and lipid transport superfamily protein
MD16G1025800	14.8131	139.114	18.0002	36.3743	0.376865	0.161673	1.74666	3.36615	Name=MD16G1025800;Note=MLP-like protein 328
MD16G1026700	4.7604	5.65645	5.00772	4.95801	11.9084	6.19724	6.21162	9.57177	Name=MD16G1026700;Note=O-fucosyltransferase family protein
MD16G1027400	2.7522	3.77013	5.49666	8.50118	0.666689	1.6296	1.15563	1.88009	Name=MD16G1027400;Note=Protein of unknown function
MD16G1027500	1.23753	0.238262	0.188614	0.675877	0.570161	1.63114	0.658653	1.38575	Name=MD16G1027500;Note=serine carboxypeptidase-like 50
MD16G1028400	6.16257	4.19931	4.15112	5.20268	0.514124	0.837753	0.83224	0.694471	Name=MD16G1028400;Note=Chaperone DnaJ-domain superfamily protein
MD16G1029900	0.273602	1.75475	0.548335	1.26297	5.10717	31.0925	2.15856	6.21406	Name=MD16G1029900;Note=Heavy metal transport/detoxification superfamily protein
MD16G1030900	1.64284	1.64171	1.23912	1.21629	2.63699	2.29343	4.04048	4.55844	Name=MD16G1030900;Note=Auxin efflux carrier family protein
MD16G1033900	26.8893	35.8943	21.7803	38.1251	54.2903	44.7479	47.8585	55.9981	Name=MD16G1033900;Note=MATE efflux family protein
MD16G1035800	0.118715	1.68904	0.029984	0.358075	2.32325	1.66362	0.54657	24.829	Name=MD16G1035800;Note=Zinc finger C-x8-C-x5-C-x3-H type family protein
MD16G1036500	3.41511	0.737104	1.96089	1.62621	0.462688	0.307049	0.397694	0.365483	Name=MD16G1036500;Note=phosphatidic acid phosphatase 1
MD16G1037100	3.75454	1.30949	1.74611	2.37319	0.847423	0.576012	0.217611	0.378437	Name=MD16G1037100;Note=Leucine-rich repeat protein kinase family protein
MD16G1037500	18.2266	11.4938	16.1442	11.5282	5.28556	3.30252	3.0476	3.67952	Name=MD16G1037500;Note=Protein of unknown function (DUF1218)
MD16G1039900	3.47449	3.09831	3.83282	4.82211	1.78525	0.886384	0.435788	1.59941	Name=MD16G1039900;Note=zinc finger protein-related
MD16G1040400	1.63102	1.66603	1.30475	2.61447	1.03746	2.02616	3.82999	7.1203	Name=MD16G1040400;Note=Protein of unknown function (DUF1639)
MD16G1040800	3.88556	3.50043	2.26641	3.31316	30.2561	5.48637	3.29467	5.7816	Name=MD16G1040800;Note=myb domain protein 62
MD16G1041000	3.80791	10.7884	6.35998	6.29856	9.87325	14.3731	15.9635	12.4908	Name=MD16G1041000;Note=Thioesterase superfamily protein
MD16G1041500	1.98945	3.72876	10.7788	5.39564	1.33075	2.10698	1.2687	2.67016	Name=MD16G1041500;Note=Protein of unknown function
MD16G1041900	2.62791	2.79626	7.81177	4.83714	8.40021	13.4514	9.90396	6.82447	Name=MD16G1041900;Note=alpha/beta-Hydrolases superfamily protein
MD16G1042800	26.8626	11.6333	12.7765	12.029	1.77331	1.1928	0.683008	1.04745	Name=MD16G1042800;Note=Protein of unknown function (DUF1218)
MD16G1043000	23.112	17.3885	17.5291	7.79036	1.36216	1.09654	1.79421	0.35992	Name=MD16G1043000;Note=B-box type zinc finger protein with CCT domain
MD16G1043500	10.007	5.82813	9.32014	4.85429	1.24748	4.03489	2.55423	2.04725	Name=MD16G1043500;Note=Integrase-type DNA-binding superfamily protein
MD16G1043600	9.01052	5.08309	7.31275	4.28016	0.874178	3.28096	1.33601	1.5691	Name=MD16G1043600;Note=conserved peptide upstream open reading frame 53
MD16G1046700	6.84036	2.84169	4.12785	3.52476	6.0666	5.5156	7.59159	9.15238	ID=gene:MD16G1046700;Name=MD16G1046700
MD16G1047300	5.83062	1.41889	4.73578	1.23984	13.3303	6.94494	7.78814	8.44743	Name=MD16G1047300;Note=myb-like transcription factor family protein
MD16G1047800	5.59433	2.70764	5.24115	4.14128	2.27041	1.26438	1.64536	0.387682	Name=MD16G1047800;Note=Di-glucose binding protein with Leucine-rich repeat domain
MD16G1048100	6.52413	1.71601	8.41297	10.8815	8.98717	1.38112	0.134531	0.7769	Name=MD16G1048100;Note=galacturonosyltransferase-like 3
MD16G1048500	202.914	0.365977	198.584	246.376	21.0382	53.6927	29.0558	65.2243	Name=MD16G1048500;Note=NAD(P)-binding Rossmann-fold superfamily protein
MD16G1049300	2.3223	1.1915	1.69083	2.76805	0.278423	0.242512	0.055908	0.665102	Name=MD16G1049300;Note=Hydroxyproline-rich glycoprotein family protein
MD16G1049400	3.1113	0.82091	1.78286	3.7704	0.219739	0.320461	0.282334	1.04781	ID=gene:MD16G1049400;Name=MD16G1049400
MD16G1049500	1.29656	0.550012	0.811783	1.87714	0.114915	0.10356	0.133298	0.376398	Name=MD16G1049500;Note=Hydroxyproline-rich glycoprotein family protein
MD16G1069500	7.12824	8.0371	19.407	6.08769	25.854	27.6818	28.8128	13.6727	Name=MD16G1069500;Note=NAC-like
MD16G1069800	62.4378	80.5995	77.0308	35.9671	87.5992	116.831	199.768	60.2597	Name=MD16G1069800;Note=Protein of unknown function (DUF962)
MD16G1070600	14.995	23.173	19.3273	45.4747	99.7046	107.289	88.875	17.4092	Name=MD16G1070600;Note=expansin A1
MD16G1071200	5.8796	5.18585	4.7124	5.38139	1.03153	1.6679	2.45656	0.344593	Name=MD16G1071200;Note=Mitochondrial transcription termination factor family protein
MD16G1071900	12.0262	4.98495	11.7682	8.55648	11.5197	16.0541	31.6578	9.84328	Name=MD16G1071900;Note=RING/U-box superfamily protein
MD16G1072800	0.034255	0.050232	0.548842	0.037963	0.676099	8.53543	4.1392	12.7207	Name=MD16G1072800;Note=zinc finger homeodomain 1
MD16G1072900	0.750254	3.31368	1.18106	1.08191	5.32019	3.72668	9.28336	7.63464	Name=MD16G1072900;Note=Protein of unknown function (DUF1666)
MD16G1074700	16.8298	10.5961	11.402	17.0377	1.85996	5.60966	3.10672	4.50029	Name=MD16G1074700;Note=Mog1/PsbP/DUF1795-like photosystem II reaction center PsbP family protein
MD16G1075100	10.657	5.05624	5.79901	9.59881	1.42116	2.09602	2.02967	3.69676	Name=MD16G1075100;Note=mucin-related
MD16G1075200	67.4261	40.6454	42.4635	69.3156	15.1046	2.34834	2.0773	18.2288	Name=MD16G1075200;Note=Protein of unknown function
MD16G1076000	144.95	188.275	122.07	130.402	12.5416	10.4998	9.83559	4.38053	Name=MD16G1076000;Note=Homeobox-leucine zipper protein family
MD16G1076100	1.59661	0.187614	0.515688	0.795937	0.2461	0.033863	0.169789	0.079596	Name=MD16G1076100;Note=myb domain protein 88
MD16G1076200	3.66296	6.67327	5.68098	7.03707	1.81366	1.68574	1.3102	3.47453	Name=MD16G1076200;Note=UDP-galactose transporter 3
MD16G1096900	0	2.22903	0	0	3.2576	5.33747	1.85354	2.46604	ID=gene:MD16G1096900;Name=MD16G1096900
MD16G1097000	8.25687	3.25335	3.2554	4.18705	2.30129	0.598779	1.40053	2.03905	Name=MD16G1097000;Note=NSP-interacting kinase 3
MD16G1097600	1.71393	2.73827	0.824055	1.89446	7.8487	2.41696	1.61604	3.11348	Name=MD16G1097600;Note=cysteine-rich RLK (RECEPTOR-like protein kinase) 3
MD16G1099500	0.419764	3.44858	0.399284	0.753074	15.4178	11.9471	8.27412	5.1761	Name=MD16G1099500;Note=sulfur E2
MD16G1100400	6.67754	2.75067	6.61441	8.7097	1.38906	0.235921	0	0.437475	Name=MD16G1100400;Note=GDSL-like Lipase/Acylhydrolase superfamily protein
MD16G1101200	1.83395	0.428734	0.550969	0.443103	0.013043	0.014693	0.016823	0.013796	Name=MD16G1101200;Note=Phototropic-responsive NPH3 family protein
MD16G1101500	58.3095	20.1615	30.095	31.4812	6.37511	4.24342	17.1572	1.39996	Name=MD16G1101500;Note=NAD(P)-linked oxidoreductase superfamily protein
MD16G1102900	1.45029	5.02096	1.16014	2.95118	5.75173	7.25216	14.8546	3.95994	Name=MD16G1102900;Note=Protein of unknown function
MD16G1104600	4.40743	1.39257	1.44922	4.59255	0.55379	0.885667	0.703083	3.17766	Name=MD16G1104600;Note=Cellulase (glycosyl hydrolase family 5) protein
MD16G1106400	0	3.1003	0	0.086288	126.399	18.0224	5.94233	6.00369	Name=MD16G1106400;Note=Pectate lyase family protein
MD16G1106800	4.60084	1.14976	11.7853	3.20237	0.845704	1.43022	2.23206	1.06158	Name=MD16G1106800;Note=photosystem II BY
MD16G1107100	55.4674	64.111	53.8087	53.0541	112.841	76.0263	72.0417	112.63	Name=MD16G1107100;Note=beta-ketoacyl reductase 1
MD16G1107800	5.07747	5.96248	3.8715	5.74739	10.2849	9.47044	8.04577	9.4734	Name=MD16G1107800;Note=RING/U-box superfamily protein
MD16G1109600	2.10846	0.912772	1.12365	1.23353	0.263133	0.152922	0.217992	0.730136	Name=MD16G1109600;Note=DNA-binding HORMA family protein
MD16G1110100	0.977414	1.23202	1.12705	2.13622	0	0.434519	0	0.5906	Name=MD16G1110100;Note=Zincin-like metalloproteases family protein
MD16G1110200	4.60634	3.02282	5.47195	5.13624	0.023228	1.03896	0.724033	2.01623	Name=MD16G1110200;Note=Zincin-like metalloproteases family protein
MD16G1111500	18.6344	23.1399	24.3962	16.0089	60.5433	49.8591	37.991	53.7656	Name=MD16G1111500;Note=DNA-binding storekeeper protein-related
MD16G1111600	17.2718	67.2327	51.7947	24.6966	72.6733	177.64	201.367	149.384	Name=MD16G1111600;Note=NAD(P)-binding Rossmann-fold superfamily protein
MD16G1112600	5.72639	7.03754	6.22749	10.51	1.7835	0.096484	0	0.648386	Name=MD16G1112600;Note=Remorin family protein
MD16G1113100	1.70608	0.360097	0.937619	1.16588	0.234776	0.197381	0.293384	0.166276	Name=MD16G1113100;Note=Protein of unknown function (DUF3537)
MD16G1115400	11.9214	10.3949	5.28506	14.1026	1.28717	1.50222	2.17669	1.8843	Name=MD16G1115400;Note=Protein of unknown function
MD16G1117200	9.95421	20.4292	18.1819	22.0905	0.998194	2.58536	4.71139	0.460557	ID=gene:MD16G1117200;Name=MD16G1117200
MD16G1118800	0.903565	0.655096	0.613653	0.924669	1.2199	1.51919	1.48877	1.15132	Name=MD16G1118800;Note=SCP1-like small phosphatase 5
MD16G1119000	10.7397	1.96515	2.55171	5.58521	0.491449	0.111142	0.141947	2.15292	Name=MD16G1119000;Note=Rubber elongation factor protein (REF)
MD16G1119400	0.558894	0.414386	0.713635	0.923349	0.710471	1.06467	3.09502	4.05606	Name=MD16G1119400;Note=HCP-like superfamily protein with MYND-type zinc finger
MD16G1119500	21.4113	1.04683	23.6365	1.35183	0.205362	1.37875	1.34558	0.199318	Name=MD16G1119500;Note=photosystem I light harvesting complex gene 2
MD16G1119900	9.72738	3.40404	1.42364	5.35457	0.35464	0.884114	0.994004	0.345875	Name=MD16G1119900;Note=Pyridoxal phosphate (PLP)-dependent transferases superfamily protein
MD16G1158300	1.51511	9.64322	7.08326	3.98139	329.259	703.825	369.606	547.766	Name=MD16G1158300;Note=beta-xylosidase 1
MD16G1160400	5.49616	0.11698	0.080107	0.272317	31.0909	78.2679	35.3316	11.4331	Name=MD16G1160400;Note=MLP-like protein 423
MD16G1160500	8.73936	1.47893	0.552868	1.97945	276.616	515.636	250.527	74.8907	Name=MD16G1160500;Note=MLP-like protein 423
MD16G1160700	1590.39	829.051	831.781	572.036	4783.62	9442.07	6852.74	6141.13	Name=MD16G1160700;Note=MLP-like protein 423
MD16G1160800	0.112541	1.10961	0.359782	0.099735	6.36853	6.28354	22.2772	0.331746	Name=MD16G1160800;Note=MLP-like protein 423
MD16G1161800	5.64418	9.14073	3.32129	9.5646	4.51272	0.813314	0.588026	1.2541	Name=MD16G1161800;Note=Pectin lyase-like superfamily protein
MD16G1162000	20.4852	11.1072	12.6862	13.2058	1.38429	2.2131	1.6164	4.14067	Name=MD16G1162000;Note=pumilio 24
MD16G1162300	4.195	4.34371	6.46796	4.55525	5.77886	13.3144	11.1502	6.71036	Name=MD16G1162300;Note=Protein of unknown function
MD16G1163400	4.3071	5.74639	6.03208	5.95424	24.4862	9.24262	6.15386	10.3186	ID=gene:MD16G1163400;Name=MD16G1163400
MD16G1164700	28.5142	12.5249	16.9614	21.4405	6.14785	6.29812	6.13801	9.29522	Name=MD16G1164700;Note=TOXICOS EN LEVADURA 2
MD16G1165000	16.135	38.1465	30.4472	18.8253	41.8976	50.5727	71.3041	81.5585	Name=MD16G1165000;Note=alpha/beta-Hydrolases superfamily protein
MD16G1282000	0.524993	0.299097	0	0.337289	4.8405	3.41785	4.17438	1.80729	Name=MD16G1282000;Note=Zinc-binding dehydrogenase family protein
MD16G1282200	0.83989	0.75724	0.431229	0.961521	0.12073	0.270457	0.313427	0.121813	Name=MD16G1282200;Note=pentatricopeptide (PPR) repeat-containing protein
MD16G1282500	1.60156	0.149831	0.823551	0.737358	0.131342	0	0	0	Name=MD16G1282500;Note=basic helix-loop-helix (bHLH) DNA-binding superfamily protein
MD16G1283000	1595.78	856.881	1062.76	632.487	403.473	2129.89	6757.73	839.677	ID=gene:MD16G1283000;Name=MD16G1283000

## Sheet: TableS7
List of candidate gene involved in cell wall metabolism and TFs from the QTL region for flesh firmness
GENE	Hard1-FPKM	Hard2-FPKM	Hard3-FPKM	Hard4-FPKM	Soft1-FPKM	Soft2-FPKM	Soft3-FPKM	Soft4-FPKM	description
MD03G1246200	6.21735	11.6471	8.86209	9.38736	21.4592	15.0834	15.0609	16.1874	Name=MD03G1246200;Note=BES1/BZR1 homolog 4
MD05G1130300	1.08046	0.537076	1.16529	0.844545	1.92474	1.81953	0.79883	2.17654	Name=MD05G1130300;Note=expansin-like A1
MD07G1003800	3.96567	2.31502	0.880616	1.3261	3.13757	5.69213	6.43207	2.79526	Name=MD07G1003800;Note=O-fucosyltransferase family protein
MD16G1026700	4.7604	5.65645	5.00772	4.95801	11.9084	6.19724	6.21162	9.57177	Name=MD16G1026700;Note=O-fucosyltransferase family protein
MD16G1040800	3.88556	3.50043	2.26641	3.31316	30.2561	5.48637	3.29467	5.7816	Name=MD16G1040800;Note=myb domain protein 62
MD16G1047300	5.83062	1.41889	4.73578	1.23984	13.3303	6.94494	7.78814	8.44743	Name=MD16G1047300;Note=myb-like transcription factor family protein
MD16G1048100	6.52413	1.71601	8.41297	10.8815	8.98717	1.38112	0.134531	0.7769	Name=MD16G1048100;Note=galacturonosyltransferase-like 3
MD16G1069500	7.12824	8.0371	19.407	6.08769	25.854	27.6818	28.8128	13.6727	Name=MD16G1069500;Note=NAC-like
MD16G1070600	14.995	23.173	19.3273	45.4747	99.7046	107.289	88.875	17.4092	Name=MD16G1070600;Note=expansin A1
MD16G1076100	1.59661	0.187614	0.515688	0.795937	0.2461	0.033863	0.169789	0.079596	Name=MD16G1076100;Note=myb domain protein 88
MD16G1104600	4.40743	1.39257	1.44922	4.59255	0.55379	0.885667	0.703083	3.17766	Name=MD16G1104600;Note=Cellulase (glycosyl hydrolase family 5) protein
MD16G1106400	0	3.1003	0	0.086288	126.399	18.0224	5.94233	6.00369	Name=MD16G1106400;Note=Pectate lyase family protein
MD16G1158300	1.51511	9.64322	7.08326	3.98139	329.259	703.825	369.606	547.766	Name=MD16G1158300;Note=beta-xylosidase 1
MD16G1161800	5.64418	9.14073	3.32129	9.5646	4.51272	0.813314	0.588026	1.2541	Name=MD16G1161800;Note=Pectin lyase-like superfamily protein
MD16G1282500	1.60156	0.149831	0.823551	0.737358	0.131342	0	0	0	Name=MD16G1282500;Note=basic helix-loop-helix (bHLH) DNA-binding superfamily protein

## Sheet: TableS8
Developmental expression of candidate gene related to cell wall metabolism
genus	F1	F2	F3	F4	F5	F6	P1	P2	P3	P4	P5	P6	X1	X2	X3	X4	X5	X6
MD05G1130300	2.86159	1.80509	3.05757	2.74227	3.24555	2.3079	2.46163	1.07986	1.30534	1.0857	2.27703	1.23387	3.82558	0.242984	1.42689	0.392307	1.52067	1.00574
MD07G1003800	1.7168	1.18829	3.34514	10.3296	10.2077	12.7913	0.279715	0.451337	0.658499	2.34981	3.21848	2.44336	0.497058	0.591947	2.64322	5.38024	8.0216	9.01584
MD16G1026700	4.80739	5.27426	7.49359	8.35468	7.78226	9.69732	3.80744	3.76129	4.36376	4.26153	5.85833	6.91472	3.56064	4.77513	5.39226	6.17143	6.73952	6.00317
MD16G1048100	5.04801	1.39315	4.1893	2.13624	2.65726	3.80334	10.7301	4.76116	10.527	5.28082	13.4168	6.69626	10.0539	4.1909	9.90912	1.45312	6.88002	4.40251
MD16G1070600	117.792	57.5336	140.65	178.108	92.0991	90.9181	79.4146	93.5903	104.756	144.571	92.1761	25.5611	61.8319	69.0698	78.9821	179.44	114.474	41.5813
MD16G1104600	2.39287	2.25537	1.28237	0.478627	0.819789	0.508469	4.70656	4.41252	3.13388	1.26688	1.12918	1.88599	4.84426	5.13281	2.94433	0.449499	2.14158	1.95875
MD16G1106400	23.8514	6.54509	12.4221	20.0296	6.19291	9.94961	11.2418	7.16083	2.92	1.58078	0.788979	2.67042	2.38851	4.1405	2.19495	1.52062	2.1287	0.712398
MD16G1158300	2.10974	1.06578	10.9144	287.087	330.575	662.974	1.13596	1.6684	1.48423	46.4492	85.7343	172.181	0.423589	0.577182	1.89302	46.2825	37.0443	78.8305
MD16G1161800	1.30085	1.13227	1.74364	1.57713	3.17823	1.26861	1.37051	1.27285	1.41306	1.80189	3.14869	1.5852	1.73328	1.35926	2.05869	1.51346	4.53085	2.29661

## Sheet: TableS9
List of the TE-1166 genotype in extra-hard and extra-soft F1 hybrids from ‘Fuji’ and ‘Cripps Pink’
Parents	Code	Firmness	Genotype
	Fuji	6.54	Del/del
	Cripps Pink	8.11667	Del-1166
Extra-hard	Code	Firmness	Genotype
H1	A-30	11.74	Del-1166
H2	C-103	12.39	Del/del
H3	D-16	14.08	Del-1166
H4	D-20	12.86	Del-1166
H10	D-21	12.06	Del/del
H5	D-45	13.28	Del-1166
H6	D-95	13.19	Del-1166
H7	D-109	11.91	Del-1166
H8	B-92	13.5	Del/del
H9	F-72	11.7	Del-1166
H16	F-89	12.18	Del-1166
H11	A-36	13.08	Del/del
H12	H-6	12.27	Del-1166
H13	B-10	11.67	Del-1166
H14	B-26	12.06	Del/del
H15	C-35	13.12	Del-1166
H18	C-36	13.74	Del/del
H19	C-64	12.9	Del-1166
H17	C-66	12.42	Del/del
H20	C-77	12.63	Del/del
Extra-soft	Code	Firmness	Genotype
S1	A-88	6.33	Del/del
S2	D-36	5.9	Del/del
S3	A-116	6.52	Del/del
S4	D-50	6.2	Del/del
S5	D-51	6.04	Del/del
S6	D-58	6.51	Del-1166
S7	D-100	6.47	Del/del
S8	E-32	5.82	Del/del
S9	D-115	5.83	Del/del
S10	F-11	5.71	Del/del
S11	G-7	5.98	Del-1166
S12	A-98	6.34	Del/del
S13	G-23	6.19	Del-1166
S14	A-118	6.32	Del/del
S15	B-9	6.21	Del/del
S16	B-12	6.58	Del-1166
S17	C-33	5.58	Del/del
S18	C-52	6.35	Del/del
S19	C-71	6.47	Del-1166
S20	C-82	6.38	Del/del

## Sheet: TableS10
List of the TE-1166 genotype in super-hard and super-soft F1 hybrids from ‘Ruiyang’ and ‘Scilate’
Code	Firmness	Genotype
Ruiyang	6.646	Del/del
Envy	8.533	Del/del
Code	Firmness	Genotype
4J-154	12.0372	Del-1166
4J-11	14.06	Del-1166
4J-63	12.8225	Del-1166
4J-121	12.005	Del-1166
4I-111	13.87	Del-1166
4J-1	11.1528	Del/del
4I-84	11.3087	Del/del
4I-56	11.9464	Del-1166
4I-70	11.3812	Del/del
4J-74	10.7733	Del/del
4J-53	11.5237	Del-1166
4I-57	14.34	Del/del
4I-118	10.1788	Del-1166
4I-150	12.295	Del/del
4J-142	11.1883	Del/del
4I-156	11.0962	Del-1166
4I-24	12.5014	Del-1166
4J-162	11.045	Del/del
4I-226	11.3608	Del-1166
4J-132	12.23	Del/del
4J-193	12.7088	Del-1166
4I-142	12.9512	Del/del
4I-118	10.1788	Del-1166
4I-129	11.09	Del/del
4I-257	5.90528	Del-1166
4I-182	7.3375	del-1166
4I-7	7.11417	Del/del
4I-74	5.66667	Del/del
4J-112	7.18333	Del/del
4J-130	7.41	Del/del
4J-197	6.53222	Del/del
4I-276	6.63083	Del/del
4I-148	6.61917	Del/del
4J-103		Del/del
4J-6	7.29583	Del/del
4J-182	7.22444	Del/del
4J-122	6.87833	Del-1166
4J-95	6.585	del-1166
4I-194	7.00125	Del-1166
4I-102	6.48	Del/del
4J-119	6.24083	del-1166
4J-166	6.28	Del/del
4J-172	7.34333	Del/del
4I-185	6.9975	Del/del
4I-18	6.85562	Del-1166
4I-231	7.14694	del-1166
4J-137	5.51375	Del/del

[truncated: 1 more sheets: TableS11]
